# Supplementary material for: Meningiomas in patients with neurofibromatosis type 2 predominantly comprise ‘immunogenic subtype’ tumours characterised by macrophage infiltration
Source: Acta Neuropathol Commun. 2023 Sep 26;11:156. doi: 10.1186/s40478-023-01645-3 (PMC10521403; doi:10.1186/s40478-023-01645-3)
Supplement: Supplementary file 2 — Additional file 2. Table S1. Patient Characteristics of samples for RNA seq; Table S2. Univariate/Multivariate Odds ratio for Grade II/III in NF2-mutated meningiomas; Table S3.Significantly differentially expressed genes; Table S4. Significantly enriched hallmark gene sets identified in the GSEA; Table S5. Significantly enriched immunologic signature gene sets identified in the GSVA; Table S6. Significantly enriched C8 gene sets identified in the GSEA between NF2 vs Sporadic; Table S7. Significantly enriched C8 gene sets identified in the GSEA betweem no recurrence vs recurrence [E]). [file 40478_2023_1645_MOESM2_ESM.xlsx]

## Sheet: Table S1
Table S1. Patient Characteristics of samples for RNA seq
	NF2-related	Sporadic NF2-alterated
Variable	(n = 14 tumors in 14 patients)	(n = 15 tumors,	P value
		15 patients)
Sex	Female: 7 (50.0)	Female: 10 (66.7)	0.36
Follow–up (years)	5.6 ± 6.4	6.4 ± 4.8	0.38
Germline NF2 alteration	4 (28.6)
Truncating	4 (28.6)
Non-truncating	0 (0)
Mosaic NF2	6 (42.9)
Undetected cases	4 (28.6)
22q loss	9 (64.3)	11 (73.3)	0.7
1p loss	3 (21.4)	8 (53.3)	0.07
Tumor location			0.02*
Convexity	9 (64.3)	4 (26.7)
Falx	1 (7.1)	1 (6.7)
Parasagittal	2 (14.3)	0 (0)
Skull-base, Tentorial	2 (14.3)	9 (60)
Sphenoidal	0 (0)	1 (6.7)
Tumor volume	32.2 ± 33.1	37.8 ± 42.0	0.95
Age at the surgery	44.7 ± 17.2	57.9 ± 15.9	0.05
WHO histological grade	I	I	0.57
Meningothelial	6 (42.9)	9 (60.0)
Transitional/Fibrous	7 (50.0)	6 (40.0)
Others	1 (7.1)	0 (0)
5-year PFS	0.952	0.633	0.004 *
Ki-67 index	2.4 ± 1.9	5.1 ± 7.6	0.04 *

## Sheet: Table S2
Table S2. Univariate / Multivariate Odds ratio for Grade II / III in NF2-mutated meningiomas
Univariate Analysis	OR	95%CI	p value
Germline NF2 alteration	0.33	0.07-1.44	1.4×10-1
Ki-67 index ≧ 4	18.9	7.67-46.5	1.65×10-10
Male	3.23	1.57-6.62	1.41×10-3
Multivariate Analysis	OR	95%CI	p value
Germline NF2 alteration	0.91	0.17-4.7	1.4×10-1
Ki-67 index ≧ 4	17	6.59-43.8	4.53×10-9
Male	0.91	1.13-608	2.48×10-2

## Sheet: Table S3
Table S3. Significantly differentially expressed genes (FDR q-value < 0.10) in the Sporadic=No compared to the Sporadic=Yes.
Ensembl gene ID	GeneSymbol	FC	P-value	FDR q-value
ENSG00000174177	CTU2	0.59116	1.66436e-06	0.0139202
ENSG00000105221	AKT2	0.65739	2.39035e-06	0.0139202
ENSG00000259032	ENSAP2	1.62215	5.54326e-06	0.0211707
ENSG00000106066	CPVL	1.79748	7.27077e-06	0.0211707
ENSG00000068903	SIRT2	0.744798	1.99264e-05	0.038116
ENSG00000073921	PICALM	1.28054	2.26822e-05	0.038116
ENSG00000198720	ANKRD13B	0.595285	2.29082e-05	0.038116
ENSG00000105676	ARMC6	0.716297	3.49021e-05	0.0460347
ENSG00000021762	OSBPL5	0.684417	3.55724e-05	0.0460347
ENSG00000070047	PHRF1	0.578072	4.0744e-05	0.0474545
ENSG00000204371	EHMT2	0.576143	7.06131e-05	0.0634254
ENSG00000123815	COQ8B	0.709036	7.09292e-05	0.0634254
ENSG00000142303	ADAMTS10	0.653989	7.22935e-05	0.0634254
ENSG00000225138	SLC9A3-AS1	0.594125	7.6239e-05	0.0634254
ENSG00000104960	PTOV1	0.661429	9.53545e-05	0.0693391
ENSG00000127837	AAMP	0.712626	9.8162e-05	0.0693391
ENSG00000072071	ADGRL1	0.70778	0.000101208	0.0693391
ENSG00000063244	U2AF2	0.763382	0.00013408	0.0867575
ENSG00000089351	GRAMD1A	0.635492	0.000152432	0.0919661
ENSG00000093010	COMT	0.625565	0.000183405	0.0919661
ENSG00000184009	ACTG1	0.685804	0.00019039	0.0919661
ENSG00000039523	RIPOR1	0.733392	0.00019828	0.0919661
ENSG00000130726	TRIM28	0.669759	0.000203615	0.0919661
ENSG00000099904	ZDHHC8	0.646153	0.000207766	0.0919661
ENSG00000064545	TMEM161A	0.69656	0.000211034	0.0919661
ENSG00000280571	AC006059.2	1.55854	0.000224261	0.0919661
ENSG00000099949	LZTR1	0.608003	0.000226642	0.0919661
ENSG00000119396	RAB14	1.22127	0.000233436	0.0919661
ENSG00000165416	SUGT1	1.4536	0.000234849	0.0919661
ENSG00000104852	SNRNP70	0.625841	0.000236884	0.0919661
ENSG00000167615	LENG8	0.550882	0.000249824	0.0938614
ENSG00000174996	KLC2	0.592801	0.000273104	0.0994015
ENSG00000100243	CYB5R3	0.599064	0.000312025	0.0994894
ENSG00000103148	NPRL3	0.744464	0.000312226	0.0994894
ENSG00000090372	STRN4	0.726571	0.000317918	0.0994894
ENSG00000213753	CENPBD1P1	0.772147	0.000328147	0.0994894
ENSG00000270800	RPS10-NUDT3	2.002	0.00034372	0.0994894
ENSG00000180233	ZNRF2	1.44117	0.000344428	0.0994894
ENSG00000197912	SPG7	0.706417	0.000362663	0.0994894
ENSG00000071894	CPSF1	0.696439	0.000384207	0.0994894
ENSG00000164933	SLC25A32	1.22259	0.000390989	0.0994894
ENSG00000132432	SEC61G	1.73777	0.000392563	0.0994894
ENSG00000148341	SH3GLB2	0.592914	0.000395735	0.0994894
ENSG00000099910	KLHL22	0.599333	0.000399693	0.0994894
ENSG00000244257	PKD1P1	0.709064	0.000406489	0.0994894
ENSG00000136243	NUP42	1.37461	0.000438742	0.0994894
ENSG00000197150	ABCB8	0.693661	0.000442313	0.0994894
ENSG00000104886	PLEKHJ1	0.665573	0.000464856	0.0994894
ENSG00000185024	BRF1	0.734763	0.000465237	0.0994894
ENSG00000087085	ACHE	0.564995	0.000471721	0.0994894
ENSG00000113552	GNPDA1	1.38608	0.000474739	0.0994894
ENSG00000264920	AC018521.5	1.71793	0.000475479	0.0994894
ENSG00000197586	ENTPD6	0.604989	0.000492375	0.0994894
ENSG00000131508	UBE2D2	1.28915	0.00049491	0.0994894
ENSG00000227232	WASH7P	0.657131	0.000497476	0.0994894
ENSG00000104936	DMPK	0.62949	0.000505677	0.0994894
ENSG00000166825	ANPEP	0.498737	0.000521086	0.0994894
ENSG00000156467	UQCRB	1.5493	0.000535962	0.0994894
ENSG00000145779	TNFAIP8	1.38107	0.000537909	0.0994894
ENSG00000105618	PRPF31	0.737039	0.000539702	0.0994894
ENSG00000100258	LMF2	0.657916	0.000543873	0.0994894
ENSG00000129946	SHC2	0.624509	0.00054621	0.0994894
ENSG00000148384	INPP5E	0.668257	0.000553246	0.0994894
ENSG00000005007	UPF1	0.69704	0.000557063	0.0994894
ENSG00000196235	SUPT5H	0.73414	0.000565018	0.0994894
ENSG00000158863	FAM160B2	0.694228	0.000565171	0.0994894
ENSG00000169413	RNASE6	2.05475	0.000572318	0.0994894
ENSG00000067445	TRO	0.715632	0.000584067	0.0995103
ENSG00000133243	BTBD2	0.70943	0.000589526	0.0995103
Fold change was calculated as Sporadic=No/Sporadic=Yes.
Genes were sorted by the FDR q-value.

## Sheet: Table S4
Table S4. Significantly enriched hallmark gene sets identified in the GSEA
Gene set	NES	P value	FDR q-value	Enriched in
HALLMARK_ALLOGRAFT_REJECTION	2.135	0	0	Sporadic = No
HALLMARK_PROTEIN_SECRETION	1.96553	0	0	Sporadic = No
HALLMARK_PANCREAS_BETA_CELLS	1.69256	0.0147368	0.0102778	Sporadic = No
HALLMARK_INTERFERON_GAMMA_RESPONSE	1.63086	0	0.01488	Sporadic = No
HALLMARK_INFLAMMATORY_RESPONSE	1.49846	0.00238095	0.0429151	Sporadic = No
HALLMARK_COMPLEMENT	1.49431	0.00222717	0.0376062	Sporadic = No
HALLMARK_KRAS_SIGNALING_UP	1.43387	0.00230415	0.0559851	Sporadic = No
HALLMARK_KRAS_SIGNALING_DN	-1.71365	0	0.0382167	Sporadic = Yes
HALLMARK_APICAL_JUNCTION	-1.60107	0.00173913	0.0564598	Sporadic = Yes
HALLMARK_MYC_TARGETS_V2	-1.55219	0.0135659	0.0615491	Sporadic = Yes
HALLMARK_MYOGENESIS	-1.48417	0.00546448	0.0879348	Sporadic = Yes
P values were calculated by permutation of genes. FDR values were calcuated to correct for multiple testing.
Abbreviations: NES, normalized enrichment score; FDR, false discovery rate.
GSEA, gene set enrichment analysis

## Sheet: Table S5
Table S5. Significantly enriched immunologic signature gene sets identified in the GSVA
	NF2	NF2.1	NF2.2	NF2.3	NF2.4	NF2.5	NF2.6	NF2.7	NF2.8	NF2.9	NF2.10	NF2.11	NF2.12	Sporadic	Sporadic.1	Sporadic.2	Sporadic.3	Sporadic.4	Sporadic.5	Sporadic.6	Sporadic.7	Sporadic.8	Sporadic.9	Sporadic.10	Sporadic.11	Sporadic.12	Sporadic.13	Sporadic.14	NF2.13
GSE16385_MONOCYTE_VS_12H_ROSIGLITAZONE_IFNG_TNF_TREATED_MACROPHAGE_DN	0.154732	0.0983872	0.0766279	0.129038	-0.00445162	-0.00410251	0.104092	0.241792	0.0533949	0.20273	0.168502	-0.109187	0.0685367	0.0957532	-0.00978177	-0.0208304	-0.0648981	-0.132322	-0.118351	-0.145314	-0.159072	-0.174581	-0.0758881	0.0273095	-0.0709828	-0.138569	-0.0600161	-0.0851784	0.0526769
GSE14000_4H_VS_16H_LPS_DC_UP	0.136979	0.0985303	0.0207373	0.0307106	0.156329	0.108584	0.175119	0.323057	0.053307	0.127363	0.14138	-0.126762	0.0704513	0.118375	-0.316137	0.0115605	-0.0858107	-0.0272335	-0.229768	-0.123004	0.0422686	-0.0628751	-0.0199652	-0.0900569	-0.164437	0.0636036	-0.0575	-0.294732	0.0513531
GSE27786_NKCELL_VS_MONO_MAC_UP	0.0568937	0.0663496	0.100551	0.161798	-0.0702313	0.0670309	0.098738	0.238961	-0.0145758	0.27264	0.131909	-0.0466144	0.166977	0.00900065	-0.17145	-0.184887	0.0228729	-0.0727775	-0.064631	-0.152801	-0.162703	0.0157919	-0.0123247	-0.0347262	-0.17069	0.0309601	-0.111293	-0.209847	-0.0234957
GSE20715_WT_VS_TLR4_KO_LUNG_UP	0.134662	0.211112	0.118787	0.188176	0.0439759	0.0747227	0.110577	0.219556	0.16736	0.277941	0.248871	-0.126282	0.161821	0.0660923	-0.0543652	0.0298603	0.0998911	-0.195191	-0.0829585	-0.0640085	-0.184392	-0.138522	-0.056487	0.190383	-0.121303	-0.237046	-0.0414517	-0.23955	0.0191848
GSE21063_WT_VS_NFATC1_KO_16H_ANTI_IGM_STIM_BCELL_UP	-0.0486875	-0.139021	-0.19375	-0.188665	-0.0575735	0.171339	-0.0188357	-0.218472	-0.267829	-0.0611828	-0.149739	-0.113818	-0.272722	-0.0143467	0.169968	0.0321766	-0.05136	0.159782	0.20777	0.100677	-0.00786402	0.0105021	-0.185181	0.132045	0.269048	-0.0095231	0.112176	0.264593	0.218461
GSE4748_LPS_VS_LPS_AND_CYANOBACTERIUM_LPSLIKE_STIM_DC_3H_DN	-0.189239	-0.268132	-0.148911	-0.176355	-0.0681068	-0.232911	0.0555434	-0.186534	-0.147239	-0.232698	-0.120794	0.067246	-0.195583	0.248785	0.0918989	0.242483	-0.0506574	0.107401	0.0532608	0.341632	0.0921201	0.0651309	0.0347969	0.151924	0.145139	0.0833514	0.0176312	0.104505	0.191329
GSE10325_BCELL_VS_LUPUS_BCELL_DN	0.0338198	-0.0639313	0.280964	0.107961	0.0242177	0.321131	0.303544	0.416832	-0.0412241	0.220863	0.290454	-0.180195	0.39763	0.196623	-0.188102	-0.232232	0.110985	-0.290852	-0.280436	-0.334007	-0.257761	0.0459097	0.138576	-0.0865413	-0.247069	-0.059227	-0.111602	-0.301494	0.0118726
GSE5099_UNSTIM_VS_MCSF_TREATED_MONOCYTE_DAY3_UP	0.0974326	0.11638	0.104901	0.156286	-0.0529951	-0.0408758	0.0567861	0.280044	0.101594	0.374927	0.190016	-0.0128205	0.358033	-0.0740857	-0.287109	-0.213483	0.301446	-0.0638317	-0.0284054	-0.265379	-0.25227	-0.133135	-0.0870862	0.0537562	-0.298784	0.0458966	-0.191474	-0.300674	-0.145916
GSE14415_INDUCED_TREG_VS_FOXP3_KO_INDUCED_TREG_IL2_CULTURE_UP	-0.0488788	0.155125	0.322361	0.113991	0.14549	0.0750896	0.222623	0.383933	0.0323352	0.323315	0.297775	-0.283177	0.397366	-0.0699343	-0.0815134	-0.317037	0.0309449	-0.355504	-0.293892	-0.396645	-0.176273	-0.159276	0.0392085	-0.120154	-0.0227838	-0.0147448	-0.117554	-0.0216676	0.0178003
GSE37532_VISCERAL_ADIPOSE_TISSUE_VS_LN_DERIVED_PPARG_KO_TREG_CD4_TCELL_DN	-0.102624	-0.283576	-0.355726	-0.291279	-0.245368	0.00130855	0.132764	-0.436542	-0.432241	-0.437914	-0.417273	0.233921	-0.423153	0.154964	0.414042	0.307173	-0.332125	0.299402	0.30788	0.328916	0.142926	-0.0476435	0.21123	-0.0311546	0.428677	0.233207	0.0286267	0.33658	0.219126
FRANCO_BLOOD_SANOFI_PASTEUR_SA_INACTIVATED_INFLUENZA_VACCINE_CORRELATED_WITH_ANTIBODY_RESPONSE_AGE_18_40YO_1DY_NEGATIVE	0.110119	-0.419075	0.0701481	-0.298126	-0.0758594	0.104965	-0.158503	-0.275362	-0.220669	-0.333613	-0.0663045	-0.205728	-0.308936	-0.203025	0.192028	0.0290206	-0.31392	0.457713	0.353924	0.27736	0.0912831	0.13032	-0.111895	0.312139	0.250771	0.113825	0.311455	0.175975	0.0805642
GSE2706_2H_VS_8H_R848_STIM_DC_DN	0.0805523	0.0160935	0.42442	0.100698	0.0378474	0.353893	0.124145	0.466237	0.154353	0.223028	0.317286	-0.397437	0.196935	-0.0367271	-0.204861	-0.285382	-0.0492837	-0.258106	-0.341612	-0.25354	-0.0550773	-0.0596106	0.255546	-0.0262654	-0.260684	-0.222063	-0.0639542	-0.105739	-0.0937325
GSE37301_HEMATOPOIETIC_STEM_CELL_VS_COMMON_LYMPHOID_PROGENITOR_DN	0.0429662	0.00487428	0.0574348	0.0427455	0.0796794	0.0470498	0.229287	0.222502	0.0605322	0.189709	0.0481433	-0.0425456	0.147303	0.0146981	-0.0944233	-0.210286	0.184776	-0.132472	-0.192361	-0.104427	-0.0636458	0.0331155	0.0265584	-0.00346931	-0.172837	-0.0607991	-0.0972633	-0.222168	0.0496868
GSE29164_UNTREATED_VS_CD8_TCELL_TREATED_MELANOMA_DAY3_UP	0.117476	0.115338	0.023599	0.0184775	0.158193	-0.110026	0.079948	0.198348	0.109163	0.248536	0.113112	-0.000240799	0.189239	-0.0257169	-0.0776624	-0.218197	0.217022	-0.0901208	-0.0653126	-0.298239	-0.0792684	-0.0540065	0.100345	-0.0441758	-0.180872	-0.0535562	-0.118782	-0.225057	-0.131917
GSE1448_CTRL_VS_ANTI_VALPHA2_DP_THYMOCYTE_DN	0.0568036	0.0102987	0.0832347	0.191475	0.153753	0.0737559	0.197691	0.177852	-0.145398	0.186154	0.075069	-0.0130571	0.209414	0.0368194	-0.0267716	0.0255919	0.16294	-0.220992	-0.25653	-0.0313832	-0.194033	-0.195311	-0.0488108	-0.026477	0.0419664	-0.0298399	0.0653134	-0.175595	-0.12811
GSE17721_CPG_VS_GARDIQUIMOD_4H_BMDC_UP	0.0603399	0.0578572	0.277472	0.066435	-0.108492	-0.0331329	0.073658	0.315319	0.0955754	0.245739	0.259912	-0.182731	0.144511	0.0845987	-0.0437091	-0.123483	0.0559324	-0.147652	-0.0407378	-0.1563	-0.276402	-0.0696688	-0.133997	-0.0140659	-0.107128	-0.149916	0.0371917	-0.181631	0.0578917
GSE2405_S_AUREUS_VS_A_PHAGOCYTOPHILUM_NEUTROPHIL_DN	0.150558	-0.272139	-0.324648	-0.230361	-0.199993	-0.0625527	-0.0499371	-0.276938	-0.230752	-0.395938	-0.185805	-0.135984	-0.458048	0.162651	0.350482	0.238923	-0.390861	0.341103	0.151245	0.224247	0.347081	0.0626095	0.0911763	-0.140826	0.30454	-0.0590568	0.029325	0.342848	0.246306
GSE13522_WT_VS_IFNAR_KO_SKIN_UP	-0.180634	0.104489	0.192776	0.162206	0.0504672	0.0314607	0.220279	0.363623	0.017403	0.34642	0.243698	-0.0267948	0.245521	0.0251155	-0.202305	-0.252777	0.142519	-0.309902	-0.136815	-0.214644	-0.214675	-0.178887	-0.21313	0.0310667	-0.194917	0.0861438	-0.0400393	-0.270909	0.12814
GSE11961_MEMORY_BCELL_DAY40_VS_GERMINAL_CENTER_BCELL_DAY40_UP	0.226285	-0.114458	-0.0536641	-0.175194	-0.0605491	-0.12323	-0.0217284	-0.100985	-0.0979177	-0.101251	-0.11407	-0.0462448	-0.396858	0.0688017	0.196454	0.0532615	0.00614273	0.0761357	-0.0274751	0.0828648	0.162621	0.0230728	0.130641	0.164644	0.0582211	-0.0552282	0.185267	0.0209865	-0.00534024
GSE28237_FOLLICULAR_VS_LATE_GC_BCELL_DN	0.158079	0.0876792	0.2823	0.119822	0.0282641	0.16062	0.261131	0.245199	0.0449923	0.215463	0.229848	-0.312363	-0.0777633	0.0181546	-0.0597234	-0.15925	0.00961399	-0.217193	-0.106479	-0.0956504	-0.171259	-0.137647	-0.0172138	0.0270662	-0.0874736	-0.062859	-0.0040721	-0.144331	0.153694
GSE14413_UNSTIM_VS_IFNB_STIM_NIH3T3_CELLS_DN	0.162637	0.146349	0.250657	0.147032	-0.0268407	-0.0914373	0.216213	0.440104	0.331599	0.344188	0.217901	-0.198207	0.27215	-0.0862132	-0.33705	-0.0738622	0.384648	-0.29258	-0.210111	-0.256295	-0.295592	-0.0972679	-0.0607142	0.0711917	-0.229035	-0.329767	-0.246014	-0.234074	0.0433909
GSE21360_NAIVE_VS_QUATERNARY_MEMORY_CD8_TCELL_UP	0.092261	0.0925634	0.370408	0.113376	-0.183168	0.0385949	0.106479	0.469819	0.188811	0.281091	0.386503	-0.405922	0.30667	0.164184	-0.111233	-0.341418	0.00847266	-0.185006	-0.328823	-0.292532	-0.206933	-0.134013	0.169523	-0.0994892	-0.346164	-0.330078	-0.275387	-0.202004	0.0440407
GSE16385_MONOCYTE_VS_12H_ROSIGLITAZONE_IL4_TREATED_MACROPHAGE_UP	0.251613	0.258693	-0.00774548	0.270022	-0.00724639	-0.261304	0.185354	0.318579	0.18716	0.371855	0.164061	-0.0639027	0.257879	-0.0592096	-0.267348	-0.230503	0.22245	-0.130169	-0.0218766	-0.295579	-0.0905507	-0.0376755	-0.100301	0.0026976	-0.285358	-0.0580887	-0.174301	-0.321464	-0.210567
GSE35685_CD34POS_CD38NEG_VS_CD34POS_CD10NEG_CD62LPOS_BONE_MARROW_UP	0.0659979	0.131329	0.121504	0.116263	-0.00730243	0.200045	0.0735128	0.326517	0.0408409	0.233162	0.209828	-0.114025	0.0809901	-0.0192164	-0.160509	-0.041745	0.208061	-0.0245482	-0.0561853	-0.0218138	-0.192706	-0.0358633	-0.0417455	0.179418	-0.141795	-0.190989	-0.125288	-0.165556	-0.0304471
GSE6269_HEALTHY_VS_E_COLI_INF_PBMC_UP	-0.162312	-0.257612	-0.275899	-0.228321	-0.104974	0.0297569	0.0964975	-0.329432	-0.225009	-0.477964	-0.344232	0.124925	-0.414232	0.239708	0.209609	0.198861	-0.396917	0.238355	0.239978	0.286723	0.23381	0.0418671	0.13521	-0.173523	0.307752	0.0766587	0.253824	0.24594	0.314809
GSE13887_HEALTHY_VS_LUPUS_RESTING_CD4_TCELL_DN	0.184021	0.0533477	0.213409	0.229561	-0.0677249	0.0329635	0.11257	0.334962	0.350634	0.238234	0.276391	-0.245999	0.193092	-0.0543298	-0.203784	-0.0997553	0.0929141	-0.237596	-0.0642315	-0.0875869	-0.310972	0.0678908	-0.153885	-0.0654139	-0.108128	-0.374741	0.106811	-0.0206929	-0.0984844
GSE13485_DAY1_VS_DAY7_YF17D_VACCINE_PBMC_DN	-0.117503	-0.064144	0.40122	0.181934	-0.175866	0.0518361	0.282954	0.522888	0.0912381	0.279976	0.417712	-0.338857	0.432104	0.312366	-0.348781	-0.27005	0.00354051	-0.25188	-0.389273	-0.242408	-0.141023	-0.276168	0.210746	-0.161376	-0.318896	-0.145828	-0.167854	-0.278888	0.0789749
GSE15930_NAIVE_VS_72H_IN_VITRO_STIM_IL12_CD8_TCELL_UP	0.0880496	-0.195058	-0.107882	-0.156861	-0.00907787	0.0706417	0.00702587	-0.164637	-0.242623	-0.1962	-0.0190729	-0.0743244	-0.225811	0.102736	0.169141	0.102743	-0.0269901	0.115105	0.142361	0.203761	-0.0856276	0.0831542	0.0138236	0.114659	0.137241	-0.0567385	0.0153744	0.114312	0.0580598
GSE17974_IL4_AND_ANTI_IL12_VS_UNTREATED_4H_ACT_CD4_TCELL_UP	-0.1684	-0.207843	-0.121036	-0.064316	-0.122629	-0.0838347	0.177575	-0.148702	-0.314861	-0.191327	-0.199087	0.00761653	-0.236519	0.229542	0.183188	0.282206	-0.193173	0.0163108	0.133549	0.22127	0.131428	-0.00531968	0.132456	-0.000643399	0.310247	0.0489191	0.0147404	0.240831	0.298838
GSE25087_TREG_VS_TCONV_FETUS_DN	-0.0113447	0.172879	0.0738603	0.0539606	-0.0447974	0.0515811	-0.046919	0.133455	0.053183	0.251461	0.144564	0.0232604	0.183915	0.0679001	-0.209159	-0.108457	0.0227527	-0.00911926	-0.198898	-0.0388012	-0.0847151	-0.0336445	-0.083235	0.0037726	-0.08106	0.0112443	0.104628	-0.0102314	-0.0229724
GSE9006_HEALTHY_VS_TYPE_1_DIABETES_PBMC_AT_DX_UP	-0.193218	0.0910486	0.174654	0.348563	-0.106436	0.0177652	0.0299444	0.384774	0.149414	0.363846	0.381709	-0.0276543	0.358829	-0.110467	-0.276239	-0.00440744	0.108066	-0.17724	-0.0302104	-0.0754068	-0.223452	-0.0456946	-0.203233	-0.0169735	-0.242062	-0.118156	-0.189458	-0.229461	-0.050902
GSE21678_WT_VS_FOXO1_FOXO3_KO_TREG_DN	-0.0449969	-0.230812	-0.351017	-0.239755	-0.00836756	-0.223716	0.0506984	-0.423638	-0.331783	-0.342163	-0.305433	0.304462	-0.354026	0.16194	0.103714	0.123214	0.192579	0.342249	0.185155	0.224802	0.188144	0.215378	0.125503	0.0952797	0.0946379	0.0544146	0.0506556	-0.128955	-0.141997
GSE17721_LPS_VS_GARDIQUIMOD_8H_BMDC_UP	0.0380706	0.0427086	0.122858	0.0708409	0.0207244	0.0367935	0.107127	0.206589	-0.0191131	0.0842557	0.162226	-0.0946823	0.064808	0.11084	-0.148634	-0.0557797	0.0217096	-0.193594	-0.144329	-0.0324913	-0.185757	0.0159307	0.00110677	0.121306	-0.0996725	-0.209977	0.0136213	-0.145946	0.0966164
GSE29618_MONOCYTE_VS_MDC_DN	-0.336081	-0.00327306	0.165351	0.142495	0.0510756	0.07267	0.143407	0.297628	0.177996	0.210351	0.212759	0.0102483	0.229934	0.192369	-0.2676	0.0877902	0.0416616	-0.0968758	-0.125557	-0.00354128	-0.213156	-0.0584479	-0.140365	0.0614817	0.00360023	0.134617	0.0149225	-0.198933	-0.201745
GSE339_CD8POS_VS_CD4CD8DN_DC_UP	0.181994	0.109544	0.0052142	0.0644776	0.0222911	-0.0527966	0.337607	0.207134	-0.0853221	0.24285	0.0835332	0.0283418	0.117592	0.116975	-0.00971144	-0.069118	0.174172	-0.0517159	-0.0691851	-0.166956	-0.1922	-0.0918964	-0.0244014	-0.0270446	-0.263802	0.0190427	-0.0652202	-0.332612	0.102119
GSE18281_MEDULLARY_THYMOCYTE_VS_WHOLE_MEDULLA_THYMUS_DN	0.128236	0.0912304	0.1957	0.137665	-0.298196	-0.0213515	0.167417	0.324933	0.202168	0.277857	0.311864	-0.0886839	0.0611264	0.121212	-0.237605	-0.143052	0.148967	-0.163455	-0.0519232	-0.252412	-0.25055	-0.0690433	0.00572972	0.0074764	-0.15088	-0.16285	-0.191046	-0.188516	0.0752414
GSE18281_SUBCAPSULAR_CORTICAL_REGION_VS_WHOLE_MEDULLA_THYMUS_UP	-0.0999887	-0.184122	-0.185779	-0.300303	-0.223922	0.276052	0.167655	-0.397669	-0.278636	-0.343583	-0.315563	-0.0199641	-0.567692	0.266448	0.377091	0.262612	-0.306306	0.332518	0.338117	0.349388	0.0688472	0.105432	-0.0562449	0.082792	0.31073	0.0326908	0.162951	0.337931	0.350774
GSE27859_MACROPHAGE_VS_DC_DN	-0.115777	-0.175998	-0.276916	-0.15448	-0.0572328	0.221376	0.14633	-0.179848	-0.286174	-0.18351	-0.0990195	0.0198327	-0.309952	-0.0627864	0.161139	0.124962	-0.0944288	0.130774	0.232762	0.108879	-0.00260706	-0.0308667	0.102993	0.0197064	0.160254	0.058562	0.169824	0.122056	0.0567377
GSE37532_TREG_VS_TCONV_CD4_TCELL_FROM_VISCERAL_ADIPOSE_TISSUE_DN	0.207985	0.184977	0.204573	0.191113	-0.127274	-0.210159	0.125214	0.381196	0.280828	0.348106	0.103959	-0.261949	0.300677	0.0800147	-0.224889	-0.194352	0.314169	-0.0304183	-0.261604	-0.375178	-0.279827	-0.145643	-0.0547761	-0.0444401	-0.378681	-0.228003	-0.271823	-0.283571	0.0760176
PATEL_SKIN_OF_BODY_ZOSTAVAX_AGE_70_93YO_VZV_CHALLENGED_POST_VACCINATION_VS_UNCHALLENGED_72HR_TOP_30_DEG_UP	-0.57962	-0.0559997	0.548182	-0.1617	0.464325	0.382459	0.654138	0.842934	-0.345236	0.615825	0.397875	-0.344691	0.683394	0.673676	-0.542114	-0.594206	-0.249327	-0.581295	-0.671619	-0.614878	0.0328932	-0.4635	-0.350216	-0.458207	-0.210728	0.452307	-0.250847	-0.378912	0.290061
GSE12366_PLASMA_CELL_VS_MEMORY_BCELL_DN	-0.165126	0.187578	0.318633	0.234328	-0.0465817	0.126522	0.0545372	0.449036	0.236305	0.332697	0.305651	-0.338562	0.0520415	0.111866	-0.120847	-0.262161	-0.230992	-0.211146	-0.215831	-0.218708	-0.230714	-0.0591794	-0.205499	-0.0610515	0.0130094	-0.000429324	-0.0138615	-0.000441394	0.142282
GSE1460_NAIVE_CD4_TCELL_CORD_BLOOD_VS_THYMIC_STROMAL_CELL_DN	0.180921	0.115929	0.173671	0.192926	0.015255	-0.0470324	0.0751926	0.244708	0.0436486	0.246215	0.156676	-0.0605127	0.171639	0.00697687	-0.240289	0.00534563	0.370894	-0.0699088	-0.165985	-0.258591	-0.256761	-0.0782457	0.0815738	0.0886123	-0.123311	-0.222049	0.00688666	-0.227999	-0.0373097
GSE20366_TREG_VS_NAIVE_CD4_TCELL_UP	-0.0414117	0.175862	0.278388	0.0849436	-0.0262711	0.106473	0.0286695	0.335749	0.187088	0.194473	0.211386	-0.321117	0.0729832	0.0178428	-0.0208287	-0.106626	0.0736915	-0.186736	-0.173371	-0.0376925	-0.153165	0.00167524	-0.184609	-0.0279703	-0.0657449	-0.219973	-0.0486244	0.0145337	0.0302726
GSE3982_DC_VS_MAC_DN	-0.0204574	0.148849	0.183555	0.0761281	-0.112413	0.00585111	0.119451	0.252904	0.245459	0.315819	0.302552	-0.0976833	0.194709	0.0879055	-0.272518	-0.0475437	0.15361	-0.174742	-0.221085	-0.267287	-0.136466	0.0665142	-0.0839002	-0.0300736	-0.108184	0.00824232	-0.00973422	-0.0589644	0.0338394
GSE7460_CTRL_VS_TGFB_TREATED_ACT_TREG_UP	0.209169	0.0945345	0.283946	0.160968	-0.0205561	-0.0935099	0.141075	0.316239	0.199544	0.107513	0.225681	-0.204147	0.0107003	0.0300292	0.00562793	-0.0794436	0.131509	-0.290577	-0.279352	-0.12264	-0.145019	-0.045812	0.0666887	0.0806694	-0.202518	-0.252546	-0.0275525	-0.193071	-0.0215925
GSE14415_INDUCED_TREG_VS_FOXP3_KO_INDUCED_TREG_DN	0.0336175	0.10718	0.18196	0.0696167	0.229641	0.110159	0.172515	0.307472	-0.050575	0.214899	0.0997773	-0.110071	0.288269	-0.14548	-0.120022	-0.0835346	0.187388	-0.219687	-0.23591	-0.270103	-0.224971	-0.132986	0.0516129	-0.0329549	-0.0739743	-0.0414081	-0.067125	-0.202606	0.0627557
GSE9960_HEALTHY_VS_GRAM_NEG_AND_POS_SEPSIS_PBMC_UP	-0.353076	-0.102059	-0.197676	-0.191896	0.0657704	0.0728603	-0.093423	-0.167881	-0.270918	-0.285315	-0.0865738	0.217743	-0.281805	0.0255511	0.135167	0.256187	-0.325696	0.211789	-0.0329703	0.391529	0.110127	0.230458	0.0818795	0.12521	0.342513	0.267873	0.0482304	0.287942	-0.12992
GSE23502_WT_VS_HDC_KO_MYELOID_DERIVED_SUPPRESSOR_CELL_BM_UP	-0.0370275	0.212683	0.373056	0.0384236	0.000616003	0.189384	0.162635	0.412969	0.180832	0.335402	0.266215	-0.419064	0.011311	0.0788415	0.0382323	-0.169341	-0.273909	-0.177521	-0.166477	-0.196038	-0.0825929	-0.251133	-0.0914591	0.0310184	-0.0620685	-0.0529053	-0.146346	0.0749532	0.18591
GSE28726_NAIVE_VS_ACTIVATED_VA24NEG_NKTCELL_DN	-0.212899	-0.146851	-0.0429488	-0.0707949	0.0599492	0.0635551	0.0229027	-0.250104	-0.178034	-0.157257	-0.109453	0.134737	-0.279939	0.0897411	0.265339	0.185491	-0.296479	0.0627918	0.147939	0.0901657	0.029101	0.160386	0.0248524	-0.0429356	0.364172	0.230468	0.198063	0.276448	0.103682
GSE28130_ACTIVATED_VS_INDUCEED_TREG_DN	-0.118746	-0.0687923	0.122639	-0.0589348	-0.0432565	0.0975454	0.0204306	-0.12918	-0.0542621	-0.131113	-0.12483	-0.0123611	-0.199771	-0.0459952	0.0198161	0.209514	-0.189363	0.0412651	0.0529983	0.139828	0.0700644	0.0861128	0.173842	0.0469825	0.188694	0.0375813	0.160385	0.0853198	0.0428084
KENNEDY_PBMC_DRYVAX_AGE_18_40YO_STIMULATED_VS_UNSTIMULATED_1_TO_48MO_TOP_DEG_DN	-0.548722	0.0468479	0.129444	-0.177765	0.0572242	0.439925	0.203615	0.458946	0.308281	0.125565	0.306002	0.0941585	0.364242	0.282972	-0.533009	0.121611	-0.171759	-0.588655	-0.203324	-0.235836	-0.031752	-0.0965327	-0.382209	-0.0768035	-0.0880726	0.0187229	-0.000394128	-0.014582	0.134731
GSE3039_CD4_TCELL_VS_ALPHAALPHA_CD8_TCELL_DN	0.076749	-0.192317	0.0972218	0.132113	-0.0500332	-0.0622915	0.210736	0.234181	0.0504723	0.134688	0.0140169	0.11326	0.279832	0.121678	-0.29587	0.0744028	0.103761	-0.00786707	-0.171197	-0.132372	0.0464711	-0.202224	0.0112306	-0.0481391	-0.194639	0.0430578	-0.172618	-0.282076	-0.121424
GSE5542_IFNA_VS_IFNA_AND_IFNG_TREATED_EPITHELIAL_CELLS_24H_UP	-0.0218872	0.0106407	0.250877	0.0228217	0.141391	-0.0153817	0.202599	0.290024	0.0750795	0.200474	0.0898342	-0.0524297	0.0989239	0.166051	-0.0934552	-0.106425	-0.0140776	-0.274827	-0.279146	-0.226206	-0.0744669	0.0711396	-0.031528	-0.0412788	0.108833	0.0575201	0.00983739	-0.0336962	0.075633
GSE7768_OVA_ALONE_VS_OVA_WITH_MPL_IMMUNIZED_MOUSE_WHOLE_SPLEEN_6H_DN	0.0597481	0.0151096	0.336487	0.0449168	-0.0791322	0.216355	0.200827	0.463795	0.103033	0.211536	0.124747	-0.402669	0.0883809	0.106436	-0.143754	-0.227406	-0.0452504	-0.0950998	-0.301888	-0.215605	-0.139187	-0.039105	0.0123964	0.0101197	-0.158952	-0.20407	0.0334683	-0.0675147	0.275518
GSE21670_IL6_VS_TGFB_AND_IL6_TREATED_CD4_TCELL_UP	-0.178841	0.279459	0.159629	0.121005	0.0322043	0.0479405	0.128451	0.314037	0.0959501	0.36651	0.236807	-0.0906245	0.223632	0.0235566	-0.228529	-0.321113	0.116902	-0.211493	0.0628564	-0.303685	-0.0973529	0.0051196	-0.21067	0.0495533	-0.329655	0.216918	-0.109145	-0.291349	0.0393331
GSE16385_MONOCYTE_VS_12H_ROSIGLITAZONE_TREATED_MACROPHAGE_UP	0.143696	0.195084	0.108561	0.167189	0.0733767	-0.0999338	0.0187005	0.231731	0.144369	0.282379	0.0708811	-0.0100428	0.23607	-0.118261	-0.180849	-0.149817	0.348678	-0.0481098	-0.127594	-0.234719	-0.107635	0.00834564	0.0560344	0.120382	-0.262505	-0.158375	-0.0697984	-0.274041	-0.281738
GSE25123_CTRL_VS_ROSIGLITAZONE_STIM_MACROPHAGE_DN	0.202167	0.0368468	0.147235	0.275272	0.0376225	-0.195488	0.0613558	0.36646	0.229114	0.295476	0.21294	-0.0846512	0.371097	-0.183866	-0.0956037	-0.188108	0.292845	-0.221723	-0.243472	-0.172561	-0.137384	-0.239355	0.146284	0.0411741	-0.349157	-0.11577	-0.221413	-0.339437	-0.139264
GSE28726_NAIVE_VS_ACTIVATED_NKTCELL_UP	-0.186682	-0.287076	-0.112644	-0.0907181	0.0685924	0.191711	-0.0165213	-0.28212	-0.304664	-0.303093	-0.232322	0.20729	-0.348593	0.129546	0.172022	0.30269	-0.287703	0.144939	0.174559	0.214325	0.111552	0.0461697	0.191685	0.106727	0.360629	0.219781	0.215623	0.236208	0.0205664
GSE22025_UNTREATED_VS_TGFB1_AND_PROGESTERONE_TREATED_CD4_TCELL_DN	0.00646328	0.243044	0.277584	0.119633	-0.0728176	0.142689	0.0364765	0.0787036	0.220415	0.308639	0.109416	-0.248723	0.101699	0.000103681	-0.07807	-0.0356656	0.0490395	-0.088792	-0.144219	-0.0283019	-0.0203886	-0.0758235	-0.144651	0.0959132	-0.0466178	-0.103913	-0.154566	-0.077465	0.0875562
GSE11961_FOLLICULAR_BCELL_VS_GERMINAL_CENTER_BCELL_DAY7_UP	0.146666	0.101887	0.320735	0.113918	-0.0997841	0.0341837	0.0728896	0.356744	0.117579	0.185122	0.197829	-0.298782	0.111158	-0.0299085	-0.139005	0.0618186	0.107401	-0.207583	-0.0364851	-0.0247649	-0.177551	-0.246921	-0.0118001	0.0792294	-0.157689	-0.305784	-0.0973684	-0.107492	-0.0338881
GSE28737_WT_VS_BCL6_HET_FOLLICULAR_BCELL_UP	-0.178486	-0.218297	0.0149751	-0.213297	-0.17059	0.177872	0.194432	-0.114827	-0.242877	-0.267397	-0.00330954	-0.0408197	-0.385771	-0.0299105	0.233437	0.0186073	-0.180231	0.0360551	0.0283718	0.199478	-0.0218193	0.213484	0.0713428	0.0800795	0.0384183	-0.051848	0.0984083	0.216442	0.243464
GSE18804_SPLEEN_MACROPHAGE_VS_COLON_TUMORAL_MACROPHAGE_DN	-0.188348	0.0212962	-0.0894528	0.136347	-0.0880789	-0.0388833	-0.139028	-0.0635654	-0.0950287	-0.0737054	-0.00720737	-0.0327361	-0.13847	-0.0533341	0.0692978	0.205643	-0.067693	0.0671722	0.0680748	0.172493	0.117793	0.0708347	-0.0279093	-0.0266611	0.0783818	-0.030247	-0.0644805	0.103846	-0.00944465
PATEL_SKIN_OF_BODY_ZOSTAVAX_AGE_70_93YO_VZV_CHALLENGE_6HR_DN	-0.0365139	-0.213506	-0.434341	-0.110107	0.114411	-0.357627	-0.070924	-0.424699	-0.213766	-0.305775	-0.324859	0.364756	-0.185239	-0.0137017	0.13709	0.229843	-0.0162548	0.100125	0.354584	0.0431807	0.444827	0.155299	0.117209	-0.0400129	0.0839014	0.10025	-0.270294	0.0443134	0.0775877
ANDERSON_BLOOD_CN54GP140_ADJUVANTED_WITH_GLA_AF_AGE_18_45YO_1DY_UP	0.0153067	0.0261706	0.0201012	0.291407	-0.20589	-0.266385	0.18034	0.322191	0.226717	0.397598	0.0192818	0.102487	0.485615	-0.0456704	-0.314904	-0.25842	0.541015	-0.184866	-0.0673989	-0.255697	-0.0553442	-0.298796	0.00825625	-0.123526	-0.283555	-0.176042	-0.164884	-0.304758	-0.10498
GSE11057_CD4_CENT_MEM_VS_PBMC_UP	-0.0322811	-0.164229	-0.0617797	-0.103224	-0.0733413	0.216786	-0.186025	-0.16881	-0.0709996	-0.379393	-0.00699587	-0.0665325	-0.340717	0.0282328	0.202625	0.231954	-0.344481	0.102316	0.0391685	0.377594	0.101112	0.0321782	0.0821227	0.0982098	0.230845	-0.0564645	0.220435	0.204147	-0.15795
GSE12366_PLASMA_CELL_VS_NAIVE_BCELL_DN	-0.101078	0.0210433	0.349446	0.182627	-0.0296461	0.222301	0.149938	0.416661	0.28394	0.304438	0.164496	-0.278987	0.0610144	0.19707	-0.200902	-0.111784	-0.186576	-0.159708	-0.014991	-0.168072	-0.247216	-0.0471027	-0.253298	-0.0323745	0.077412	-0.00751195	-0.107483	0.060137	0.168238
GSE13306_RA_VS_UNTREATED_TCONV_DN	-0.0618447	-0.0413557	0.167282	0.0958577	0.0460321	0.0811537	0.180163	0.266367	-0.0537987	0.182585	0.0515782	-0.243904	0.180869	0.180377	-0.21543	-0.0624763	0.132565	-0.0455119	-0.16944	-0.156377	-0.0854359	-0.0832094	-0.0364967	0.0475805	-0.183995	-0.0823445	-0.112207	-0.175889	0.00743201
GSE1432_CTRL_VS_IFNG_1H_MICROGLIA_UP	-0.19969	-0.314275	-0.255417	-0.323948	0.116837	0.200889	0.194294	-0.365814	-0.297786	-0.403762	-0.333994	0.0608897	-0.416558	0.199757	0.291669	0.260278	-0.273789	0.293563	0.313753	0.316454	0.159869	0.0870538	0.0685659	0.125117	0.305636	0.136037	0.122603	0.129154	0.0641329
GSE1432_CTRL_VS_IFNG_1H_MICROGLIA_DN	-0.0365966	0.128071	0.261445	-0.029028	0.104149	0.159019	-0.06178	0.3599	-0.0675437	0.178858	0.217796	-0.246711	0.252543	0.115705	0.0378856	-0.293409	0.0204588	-0.205799	-0.162247	-0.184315	-0.121794	-0.0731036	0.115318	-0.0691814	-0.040332	-0.221244	0.10939	-0.124177	-0.0704519
GSE17721_CPG_VS_GARDIQUIMOD_0.5H_BMDC_UP	0.0357152	0.00466398	-0.0862273	0.219159	0.0750666	-0.0777045	0.166133	0.165311	0.0842213	0.30321	0.0619959	0.108774	0.230336	-0.0307689	-0.155831	-0.0837082	0.213318	0.00261792	-0.0449732	-0.130976	-0.0664737	-0.188298	-0.02365	-0.00787536	-0.249151	0.04433	-0.0504702	-0.26193	-0.0604257
GSE29618_MONOCYTE_VS_MDC_DAY7_FLU_VACCINE_DN	-0.397911	-0.0299535	0.0650127	0.205268	0.142262	0.119316	0.149144	0.217469	0.127834	0.235117	0.150881	0.13581	0.230707	0.169954	-0.260701	0.113882	-0.0434942	-0.0791373	-0.142408	0.0336777	-0.21586	0.0229812	-0.159601	0.146104	-0.0512414	0.167538	0.0353914	-0.187044	-0.0910857
GSE2935_UV_INACTIVATED_VS_LIVE_SENDAI_VIRUS_INF_MACROPHAGE_DN	-0.0343555	0.128143	0.347507	0.06308	0.0135201	0.124434	0.148578	0.389329	0.0471451	0.127431	0.181163	-0.247093	0.223494	-0.0704176	-0.0193276	-0.152347	-0.026422	-0.297639	-0.0807044	-0.336741	0.0583953	-0.15057	-0.101074	-0.038799	-0.0315139	-0.0440301	-0.140056	-0.135654	0.163944
GSE3565_CTRL_VS_LPS_INJECTED_SPLENOCYTES_UP	-0.0486543	0.116095	0.430537	0.0203289	0.00681415	0.332326	0.290026	0.396633	0.0376179	0.196734	0.260988	-0.393913	0.157021	-0.0483967	-0.0528792	-0.143534	-0.125701	-0.250317	-0.134661	-0.346361	-0.0866217	-0.257617	-0.105138	-0.140929	0.126681	0.113283	-0.157332	-0.0268502	0.128583
GSE7509_FCGRIIB_VS_TNFA_IL1B_IL6_PGE_STIM_DC_DN	-0.330012	-0.160926	-0.278801	-0.319702	0.0986293	0.195261	-0.31993	-0.478749	-0.0642035	-0.420105	-0.0833062	0.129568	-0.371175	0.132852	0.281877	0.14224	-0.495739	0.340795	0.32795	0.251508	0.363468	0.230036	0.0563882	-0.231077	0.423697	0.236948	-0.0714763	0.439376	0.100836
GSE8621_LPS_PRIMED_UNSTIM_VS_LPS_PRIMED_AND_LPS_STIM_MACROPHAGE_UP	-0.182036	-0.15606	-0.290479	-0.135492	0.05151	0.0871041	-0.0199732	-0.280557	-0.186689	-0.2386	-0.124311	0.208141	-0.308828	0.155064	0.139354	0.159926	-0.0532966	0.195526	0.20757	0.203076	-0.0806952	-0.032252	-0.00964796	0.125429	0.250642	0.214395	0.0774956	0.223405	0.0190701
GSE21670_UNTREATED_VS_IL6_TREATED_CD4_TCELL_UP	-0.13343	-0.105405	-0.129899	-0.201309	0.0173915	0.249135	0.127799	-0.330579	-0.338412	-0.297636	-0.27756	0.00848967	-0.31809	0.119044	0.24788	0.15619	-0.137394	0.237594	0.263137	0.140548	0.147608	0.0588616	-0.0410253	0.086022	0.240749	-0.00638823	0.0666703	0.166651	0.26528
GSE17301_CTRL_VS_48H_IFNA2_STIM_CD8_TCELL_DN	-0.23862	-0.239691	-0.273649	-0.246184	-0.149442	0.0668874	0.105095	-0.285543	-0.100363	-0.350762	-0.293506	0.153382	-0.2957	0.258768	0.330294	0.0641858	-0.190625	0.159391	0.174306	0.054102	0.148854	0.0106065	0.0867344	-0.0758322	0.358126	0.184037	0.0669478	0.277405	0.255605
GSE17301_CTRL_VS_48H_ACD3_ACD28_STIM_CD8_TCELL_UP	-0.0156407	-0.112719	-0.10995	-0.0381896	0.0249508	0.150957	-0.0308554	-0.133688	-0.110097	-0.142861	-0.180463	0.0933422	-0.230839	0.0499251	0.122988	0.126289	-0.0730026	0.214608	0.0813163	0.169616	0.00767346	0.15556	0.0141334	0.0806303	0.0241535	0.150848	0.165794	0.00732063	-0.00319478
GSE37533_PPARG1_FOXP3_VS_PPARG2_FOXP3_TRANSDUCED_CD4_TCELL_DN	-0.0689969	0.124457	0.268765	0.12742	-0.0140184	0.28603	0.159224	0.360204	0.0663379	0.238098	0.21148	-0.326454	0.020786	0.0976284	-0.0327568	-0.0871667	-0.031665	-0.0434239	-0.0222861	-0.262469	-0.248303	-0.12883	-0.095899	-0.0534264	-0.0296522	-0.134483	0.0171398	0.0521968	0.182173
GSE41867_NAIVE_VS_DAY8_LCMV_ARMSTRONG_EFFECTOR_CD8_TCELL_UP	0.14999	0.0182949	0.0355155	0.283456	-0.012872	-0.148304	0.0753272	0.285238	0.128611	0.288756	-0.0447112	-0.0388531	0.311793	-0.230223	-0.0556834	-0.231024	0.280586	-0.147239	-0.0101014	-0.19855	-0.0925193	-0.0956068	-0.0530205	0.00630772	-0.332526	-0.256965	-0.11952	-0.259335	-0.201604
GSE45365_CTRL_VS_MCMV_INFECTION_NK_CELL_UP	-0.189505	-0.0681426	-0.226552	-0.067975	-0.135589	-0.0831725	-0.0531801	-0.357136	-0.186838	-0.216768	-0.136229	0.142885	-0.282567	0.180191	0.179793	0.189772	-0.180021	0.134939	0.280323	0.232516	0.0881598	-0.21962	0.0375828	0.0841959	0.156704	0.0809902	0.0611252	0.277338	0.151305
GSE13306_RA_VS_UNTREATED_TCONV_UP	0.0329833	-0.089899	-0.222241	-0.116195	-0.231	-0.101163	0.0997576	-0.13449	-0.150597	-0.268977	-0.222466	0.134273	-0.295744	0.14193	0.159611	0.124351	-0.0553807	0.139672	0.272878	0.300165	-0.0769091	0.117407	-0.0987916	0.00680884	0.0667879	-0.0486543	0.12489	0.0180917	0.149044
GSE29618_LAIV_VS_TIV_FLU_VACCINE_DAY7_PDC_DN	0.0663585	0.0407151	-0.189757	-0.178044	0.0231307	0.00637303	0.0691773	-0.196158	-0.125581	-0.112049	-0.052523	-0.0433222	-0.284522	-0.0524761	0.181047	0.11157	0.00372246	-0.0172036	0.0378192	0.138328	0.173153	0.142261	0.173291	-0.0240198	0.129284	-0.0959425	0.0228037	0.0763804	-0.0343045
GSE3982_BASOPHIL_VS_CENT_MEMORY_CD4_TCELL_UP	0.0556981	0.116759	0.274773	0.123938	0.0210248	0.222851	0.336846	0.340529	0.0163019	0.277724	0.134161	-0.240387	0.136513	0.000709106	-0.0181303	-0.128506	0.0262186	-0.254337	-0.0714217	-0.197654	-0.274408	-0.308606	-0.0966567	0.125803	-0.154392	-0.019213	0.0157965	-0.209277	0.375076
GSE5589_WT_VS_IL10_KO_LPS_STIM_MACROPHAGE_180MIN_UP	0.0583621	0.142187	0.0282745	-0.0123485	-0.0402698	-0.155309	0.203862	0.208593	0.13514	0.204815	0.139373	-0.0554892	0.122579	0.368	-0.222214	-0.349945	0.114949	-0.0873391	-0.072574	-0.23088	-0.156186	0.0487945	-0.149825	0.0507814	-0.205587	-0.035663	-0.219465	-0.303501	0.264691
GSE19888_ADENOSINE_A3R_INH_VS_INH_PRETREAT_AND_ACT_WITH_TCELL_MEMBRANES_MAST_CELL_UP	-0.100945	0.115368	0.399459	0.163084	-0.108663	0.13705	0.245693	0.378267	0.0975628	0.200267	0.272302	-0.283662	0.12939	0.12506	-0.145233	0.150109	-0.0442962	-0.0954146	-0.284641	-0.14539	-0.0904731	-0.17735	-0.0227473	-0.137402	-0.0229555	-0.174564	-0.135191	0.0428041	0.0920385
GSE25088_CTRL_VS_ROSIGLITAZONE_STIM_STAT6_KO_MACROPHAGE_UP	0.168618	0.224583	0.367782	0.2072	0.0330162	-0.0586198	-0.164663	0.455484	0.252112	0.378077	0.296984	-0.362502	0.234495	-0.00625941	-0.250107	-0.241897	0.272543	-0.11303	-0.256182	-0.144263	-0.334536	-0.147428	-0.189182	0.104147	-0.11328	-0.320858	-0.123731	-0.0605079	-0.147744
GSE26488_WT_VS_VP16_TRANSGENIC_HDAC7_KO_DOUBLE_POSITIVE_THYMOCYTE_DN	-0.0902138	0.194837	0.120485	0.214726	0.00272011	0.276162	0.14541	0.338605	0.173752	0.289708	0.184737	-0.161223	0.0816286	0.0155161	-0.229407	-0.135151	-0.0529971	0.0283848	0.0231392	-0.0973011	-0.224075	0.118485	-0.16545	0.172076	-0.122042	0.088054	-0.0026499	-0.189902	0.00691766
GSE33425_CD161_INT_VS_NEG_CD8_TCELL_DN	-0.00905462	0.170281	0.313949	0.0688799	-0.0542798	0.146257	0.245577	0.397678	0.0111969	0.291728	0.248494	-0.37144	0.201281	-0.0215317	-0.128143	-0.147288	0.166557	-0.212823	-0.102396	-0.337032	-0.259347	-0.129427	-0.124084	0.0570555	-0.0302006	-0.133032	-0.131559	-0.116913	0.246999
GSE26890_CXCR1_NEG_VS_POS_EFFECTOR_CD8_TCELL_UP	0.038301	-0.0615816	0.399094	-0.105173	-0.0585339	0.244221	0.135774	0.428674	0.0825143	0.161226	0.294328	-0.441162	0.12393	0.192086	-0.24438	-0.317581	-0.21643	-0.176046	-0.207079	-0.223986	-0.0741724	-0.0262752	0.236625	-0.129494	-0.235367	-0.161055	-0.00875121	-0.241173	0.0509292
GSE40274_CTRL_VS_FOXP3_AND_IRF4_TRANSDUCED_ACTIVATED_CD4_TCELL_DN	-0.00851042	-0.109546	0.0197009	-0.104961	-0.120399	0.104847	0.138958	-0.0917466	-0.162787	-0.181096	-0.1695	-0.165958	-0.316018	-0.134513	0.0652119	0.16389	-0.190549	0.167191	-0.0360974	0.286983	-0.0408238	0.0248386	-0.0515709	0.187066	0.257095	0.0791554	-0.0372726	0.191308	0.17692
GSE45365_WT_VS_IFNAR_KO_CD11B_DC_MCMV_INFECTION_UP	0.138024	-0.153204	-0.217335	-0.294593	0.0581161	-0.0304233	-0.0804516	-0.306247	-0.194185	-0.363671	-0.231757	0.0930658	-0.436364	0.240063	0.311825	0.140297	-0.338162	0.266411	0.0860779	0.25559	0.272742	0.0652229	0.195224	-0.14446	0.146836	0.111175	0.262877	0.1722	-0.0315502
GAUCHER_PBMC_YF_VAX_STAMARIL_UNKNOWN_AGE_14DY_DN	0.00457976	0.0300189	0.0620444	0.435884	-0.322062	-0.013343	0.426578	0.438315	0.194438	0.543447	0.16562	-0.315476	0.679971	0.116362	-0.31467	-0.0988453	0.0527623	0.00279913	-0.167158	-0.368671	-0.371086	-0.294359	-0.392638	-0.485542	-0.416845	0.0908325	-0.0203287	-0.0904123	0.32529
OVSYANNIKOVA_PBMC_FLUARIX_AGE_50_74YO_COMMON_WITH_BOTH_HAI_AND_VNA_28DY_VS_3DY_USED_IN_HAI_AND_VNA_RESPONSE_MODELS_DN	-0.323396	-0.358758	-0.375061	-0.301308	-0.208348	0.119837	-0.170606	-0.355965	0.0963833	-0.45522	-0.348647	0.255532	-0.0269486	-0.0318326	-0.127647	0.296222	-0.172701	0.261825	-0.0162745	0.382364	0.281202	0.378477	-0.0416919	-0.241827	0.370597	-4.05e-05	-0.0193148	0.42843	0.0431826
GSE13485_DAY1_VS_DAY21_YF17D_VACCINE_PBMC_DN	0.34984	0.133304	0.0237971	0.315715	-0.00478869	-0.49234	0.0867072	0.425057	0.261868	0.474933	0.236517	0.118307	0.628979	-0.225444	-0.528483	-0.405277	0.53126	-0.306397	-0.136719	-0.448881	-0.174897	-0.261905	0.179086	0.0581726	-0.521589	-0.192839	-0.35967	-0.492388	-0.273608

## Sheet: Table S6
Table S6. Significantly enriched C8 gene sets identified in the GSEA between NF2 vs Sporadic
Gene set	NES	P value	FDR q-value	Enriched in
AIZARANI_LIVER_C2_KUPFFER_CELLS_1	3.03985	0	0	Sporadic = No
DESCARTES_FETAL_INTESTINE_MYELOID_CELLS	2.97724	0	0	Sporadic = No
DESCARTES_FETAL_CEREBELLUM_MICROGLIA	2.9546	0	0	Sporadic = No
DESCARTES_FETAL_ADRENAL_MYELOID_CELLS	2.94987	0	0	Sporadic = No
CUI_DEVELOPING_HEART_C8_MACROPHAGE	2.9286	0	0	Sporadic = No
DESCARTES_FETAL_EYE_MICROGLIA	2.9146	0	0	Sporadic = No
DESCARTES_FETAL_CEREBRUM_MICROGLIA	2.87844	0	0	Sporadic = No
DESCARTES_FETAL_PANCREAS_MYELOID_CELLS	2.85516	0	0	Sporadic = No
GAO_LARGE_INTESTINE_24W_C11_PANETH_LIKE_CELL	2.84576	0	0	Sporadic = No
DESCARTES_FETAL_KIDNEY_MYELOID_CELLS	2.84027	0	0	Sporadic = No
HU_FETAL_RETINA_MICROGLIA	2.83552	0	0	Sporadic = No
DESCARTES_FETAL_MUSCLE_MYELOID_CELLS	2.77463	0	0	Sporadic = No
DESCARTES_MAIN_FETAL_MICROGLIA	2.76869	0	0	Sporadic = No
RUBENSTEIN_SKELETAL_MUSCLE_MYELOID_CELLS	2.76566	0	0	Sporadic = No
AIZARANI_LIVER_C6_KUPFFER_CELLS_2	2.75943	0	0	Sporadic = No
DESCARTES_FETAL_PLACENTA_MYELOID_CELLS	2.73672	0	0	Sporadic = No
AIZARANI_LIVER_C25_KUPFFER_CELLS_4	2.69996	0	0	Sporadic = No
DESCARTES_FETAL_LUNG_MYELOID_CELLS	2.6684	0	0	Sporadic = No
DESCARTES_FETAL_HEART_MYELOID_CELLS	2.6654	0	0	Sporadic = No
RUBENSTEIN_SKELETAL_MUSCLE_B_CELLS	2.64713	0	0	Sporadic = No
DESCARTES_FETAL_LIVER_MYELOID_CELLS	2.62934	0	0	Sporadic = No
FAN_EMBRYONIC_CTX_BIG_GROUPS_MICROGLIA	2.62828	0	0	Sporadic = No
ZHONG_PFC_MAJOR_TYPES_MICROGLIA	2.61905	0	0	Sporadic = No
DESCARTES_FETAL_THYMUS_ANTIGEN_PRESENTING_CELLS	2.5952	0	0	Sporadic = No
DURANTE_ADULT_OLFACTORY_NEUROEPITHELIUM_MACROPHAGES	2.56636	0	0	Sporadic = No
DESCARTES_FETAL_STOMACH_MYELOID_CELLS	2.5368	0	0	Sporadic = No
DURANTE_ADULT_OLFACTORY_NEUROEPITHELIUM_DENDRITIC_CELLS	2.5311	0	0	Sporadic = No
AIZARANI_LIVER_C5_NK_NKT_CELLS_3	2.52868	0	0	Sporadic = No
RUBENSTEIN_SKELETAL_MUSCLE_T_CELLS	2.48853	0	0	Sporadic = No
AIZARANI_LIVER_C23_KUPFFER_CELLS_3	2.48289	0	0	Sporadic = No
DURANTE_ADULT_OLFACTORY_NEUROEPITHELIUM_CD8_T_CELLS	2.45576	0	0	Sporadic = No
AIZARANI_LIVER_C3_NK_NKT_CELLS_2	2.45497	0	0	Sporadic = No
AIZARANI_LIVER_C18_NK_NKT_CELLS_5	2.43775	0	0	Sporadic = No
DESCARTES_MAIN_FETAL_MYELOID_CELLS	2.40488	0	0	Sporadic = No
TRAVAGLINI_LUNG_CAPILLARY_INTERMEDIATE_2_CELL	2.39115	0	0	Sporadic = No
AIZARANI_LIVER_C1_NK_NKT_CELLS_1	2.39	0	0	Sporadic = No
FAN_OVARY_CL13_MONOCYTE_MACROPHAGE	2.38622	0	0	Sporadic = No
MANNO_MIDBRAIN_NEUROTYPES_HMGL	2.37738	0	0	Sporadic = No
MENON_FETAL_KIDNEY_10_IMMUNE_CELLS	2.36046	0	0	Sporadic = No
TRAVAGLINI_LUNG_EREG_DENDRITIC_CELL	2.3452	0	0	Sporadic = No
DESCARTES_FETAL_SPLEEN_MYELOID_CELLS	2.32961	0	0	Sporadic = No
DURANTE_ADULT_OLFACTORY_NEUROEPITHELIUM_NK_CELLS	2.27569	0	0	Sporadic = No
GAO_LARGE_INTESTINE_ADULT_CI_MESENCHYMAL_CELLS	2.26737	0	0	Sporadic = No
HAY_BONE_MARROW_IMMATURE_NEUTROPHIL	2.26312	0	0	Sporadic = No
BUSSLINGER_ESOPHAGEAL_DENDRITIC_CELLS	2.2623	0	0	Sporadic = No
TRAVAGLINI_LUNG_CLASSICAL_MONOCYTE_CELL	2.25398	0	0	Sporadic = No
DURANTE_ADULT_OLFACTORY_NEUROEPITHELIUM_MONOCYTES	2.25383	0	0	Sporadic = No
AIZARANI_LIVER_C28_NK_NKT_CELLS_6	2.24373	0	0	Sporadic = No
CUI_DEVELOPING_HEART_C9_B_T_CELL	2.21481	0	0	Sporadic = No
FAN_OVARY_CL2_PUTATIVE_EARLY_ATRETIC_FOLLICLE_THECAL_CELL_1	2.20216	0	0	Sporadic = No
TRAVAGLINI_LUNG_IGSF21_DENDRITIC_CELL	2.20106	0	0	Sporadic = No
RUBENSTEIN_SKELETAL_MUSCLE_NK_CELLS	2.18715	0	0	Sporadic = No
GAUTAM_EYE_IRIS_CILIARY_BODY_MONOCYTES	2.13903	0	2.15e-05	Sporadic = No
DURANTE_ADULT_OLFACTORY_NEUROEPITHELIUM_B_CELLS	2.11246	0	2.11e-05	Sporadic = No
TRAVAGLINI_LUNG_NONCLASSICAL_MONOCYTE_CELL	2.08851	0	6.5e-05	Sporadic = No
HE_LIM_SUN_FETAL_LUNG_C5_CD5_POS_CCL22_NEG_MATURE_B_CELL	2.086	0	6.39e-05	Sporadic = No
DURANTE_ADULT_OLFACTORY_NEUROEPITHELIUM_CD4_T_CELLS	2.06431	0	0.000102	Sporadic = No
TRAVAGLINI_LUNG_CLUB_CELL	2.04561	0	0.00012	Sporadic = No
FAN_OVARY_CL0_XBP1_SELK_HIGH_STROMAL_CELL	2.04046	0	0.000118	Sporadic = No
FAN_OVARY_CL12_T_LYMPHOCYTE_NK_CELL_2	2.00689	0	0.000194	Sporadic = No
TRAVAGLINI_LUNG_CD4_NAIVE_T_CELL	1.99162	0	0.00027	Sporadic = No
BUSSLINGER_DUODENAL_IMMUNE_CELLS	1.98135	0	0.000265	Sporadic = No
LAKE_ADULT_KIDNEY_C7_PROXIMAL_TUBULE_EPITHELIAL_CELLS_S3	1.96673	0	0.000533	Sporadic = No
DESCARTES_FETAL_STOMACH_LYMPHOID_CELLS	1.96096	0	0.000634	Sporadic = No
TRAVAGLINI_LUNG_CD8_MEMORY_EFFECTOR_T_CELL	1.951	0	0.000747	Sporadic = No
FAN_OVARY_CL18_B_LYMPHOCYTE	1.92974	0	0.000967	Sporadic = No
TRAVAGLINI_LUNG_OLR1_CLASSICAL_MONOCYTE_CELL	1.91209	0	0.00119114	Sporadic = No
TRAVAGLINI_LUNG_MESOTHELIAL_CELL	1.89561	0	0.00151242	Sporadic = No
BUSSLINGER_GASTRIC_REG3A_POSITIVE_CELLS	1.87822	0	0.001889	Sporadic = No
DESCARTES_FETAL_LUNG_LYMPHOID_CELLS	1.87774	0	0.00186202	Sporadic = No
FAN_EMBRYONIC_CTX_BRAIN_EFFECTOR_T_CELL	1.86354	0	0.00219161	Sporadic = No
DESCARTES_FETAL_PLACENTA_LYMPHOID_CELLS	1.85985	0	0.00230727	Sporadic = No
BUSSLINGER_DUODENAL_TRANSIT_AMPLIFYING_CELLS	1.85027	0	0.00254273	Sporadic = No
FAN_EMBRYONIC_CTX_BIG_GROUPS_BRAIN_IMMUNE	1.84974	0	0.00250837	Sporadic = No
CUI_DEVELOPING_HEART_C7_MAST_CELL	1.84939	0	0.00249086	Sporadic = No
MANNO_MIDBRAIN_NEUROTYPES_BASAL	1.84669	0	0.00258192	Sporadic = No
DESCARTES_MAIN_FETAL_LYMPHOID_CELLS	1.83442	0.0022779	0.003054	Sporadic = No
TRAVAGLINI_LUNG_B_CELL	1.83164	0	0.00313159	Sporadic = No
HE_LIM_SUN_FETAL_LUNG_C2_DC2_CELL	1.82699	0.00215983	0.00319333	Sporadic = No
TRAVAGLINI_LUNG_TREM2_DENDRITIC_CELL	1.81577	0	0.00364747	Sporadic = No
FAN_OVARY_CL4_T_LYMPHOCYTE_NK_CELL_1	1.81355	0	0.00367294	Sporadic = No
FAN_EMBRYONIC_CTX_MICROGLIA_3	1.80658	0.00411523	0.00409182	Sporadic = No
DESCARTES_FETAL_HEART_LYMPHOID_CELLS	1.8044	0.00197239	0.00411072	Sporadic = No
DESCARTES_FETAL_ADRENAL_LYMPHOID_CELLS	1.80371	0	0.00406178	Sporadic = No
FAN_EMBRYONIC_CTX_BRAIN_B_CELL	1.80017	0	0.00409345	Sporadic = No
LAKE_ADULT_KIDNEY_C28_INTERSTITIUM	1.79337	0	0.00453062	Sporadic = No
DESCARTES_FETAL_SPLEEN_LYMPHOID_CELLS	1.78598	0.00422833	0.00480916	Sporadic = No
DESCARTES_FETAL_INTESTINE_LYMPHOID_CELLS	1.78416	0	0.00492367	Sporadic = No
DESCARTES_FETAL_MUSCLE_LYMPHOID_CELLS	1.78333	0	0.00490702	Sporadic = No
HAY_BONE_MARROW_DENDRITIC_CELL	1.78137	0	0.00492887	Sporadic = No
DESCARTES_FETAL_LIVER_LYMPHOID_CELLS	1.77543	0.0039604	0.0052286	Sporadic = No
HAY_BONE_MARROW_MONOCYTE	1.76353	0	0.00615084	Sporadic = No
ZHENG_CORD_BLOOD_C4_PUTATIVE_EARLY_ERYTHROID_COMMITMENT	1.76043	0	0.00633325	Sporadic = No
AIZARANI_LIVER_C31_KUPFFER_CELLS_5	1.75177	0	0.00704865	Sporadic = No
FAN_EMBRYONIC_CTX_BRAIN_MYELOID	1.74895	0	0.00720676	Sporadic = No
RUBENSTEIN_SKELETAL_MUSCLE_SATELLITE_CELLS	1.74884	0	0.00713169	Sporadic = No
AIZARANI_LIVER_C34_MHC_II_POS_B_CELLS	1.73086	0	0.00866351	Sporadic = No
TRAVAGLINI_LUNG_PLASMACYTOID_DENDRITIC_CELL	1.72969	0	0.00868012	Sporadic = No
TRAVAGLINI_LUNG_CD4_MEMORY_EFFECTOR_T_CELL	1.72604	0	0.00888631	Sporadic = No
BUSSLINGER_DUODENAL_STEM_CELLS	1.72293	0	0.00909626	Sporadic = No
LAKE_ADULT_KIDNEY_C19_COLLECTING_DUCT_INTERCALATED_CELLS_TYPE_A_MEDULLA	1.71647	0	0.00979863	Sporadic = No
TRAVAGLINI_LUNG_BRONCHIAL_VESSEL_1_CELL	1.71462	0	0.00988455	Sporadic = No
ZHENG_CORD_BLOOD_C10_MULTILYMPHOID_PROGENITOR	1.70718	0.00206612	0.0107738	Sporadic = No
HAY_BONE_MARROW_NEUTROPHIL	1.69435	0	0.0121166	Sporadic = No
TRAVAGLINI_LUNG_MACROPHAGE_CELL	1.68853	0	0.0128319	Sporadic = No
FAN_OVARY_CL10_PUTATIVE_EARLY_ATRESIA_GRANULOSA_CELL	1.6876	0	0.0128301	Sporadic = No
TRAVAGLINI_LUNG_CD8_NAIVE_T_CELL	1.68711	0	0.0127647	Sporadic = No
DESCARTES_FETAL_KIDNEY_LYMPHOID_CELLS	1.68659	0.00808081	0.0126773	Sporadic = No
BUSSLINGER_GASTRIC_PPP1R1B_POSITIVE_CELLS	1.68395	0	0.0129566	Sporadic = No
LAKE_ADULT_KIDNEY_C21_COLLECTING_DUCT_INTERCALATED_CELLS_TYPE_B	1.66939	0	0.015226	Sporadic = No
TRAVAGLINI_LUNG_PROLIFERATING_MACROPHAGE_CELL	1.66886	0	0.0151694	Sporadic = No
LAKE_ADULT_KIDNEY_C10_THIN_ASCENDING_LIMB	1.65762	0	0.0169632	Sporadic = No
HAY_BONE_MARROW_PRE_DENDRITIC	1.65677	0.00391389	0.0169348	Sporadic = No
TRAVAGLINI_LUNG_NATURAL_KILLER_CELL	1.65633	0.00221239	0.0168358	Sporadic = No
GAUTAM_EYE_IRIS_CILIARY_BODY_CYTOTOXIC_T_CELLS	1.65078	0.00197628	0.0177893	Sporadic = No
LAKE_ADULT_KIDNEY_C8_DECENDING_THIN_LIMB	1.64091	0	0.0196266	Sporadic = No
BUSSLINGER_DUODENAL_DIFFERENTIATING_STEM_CELLS	1.63086	0	0.0215713	Sporadic = No
LAKE_ADULT_KIDNEY_C18_COLLECTING_DUCT_PRINCIPAL_CELLS_MEDULLA	1.62828	0	0.0220372	Sporadic = No
GAUTAM_EYE_CHOROID_SCLERA_MONOCYTES	1.62651	0.00228833	0.022235	Sporadic = No
FAN_EMBRYONIC_CTX_BRAIN_NAIVE_LIKE_T_CELL	1.6246	0.00223714	0.0225217	Sporadic = No
ZHENG_CORD_BLOOD_C6_HSC_MULTIPOTENT_PROGENITOR	1.59896	0	0.0288432	Sporadic = No
BUSSLINGER_GASTRIC_LYZ_POSITIVE_CELLS	1.59839	0.00227273	0.0287767	Sporadic = No
TRAVAGLINI_LUNG_NATURAL_KILLER_T_CELL	1.59619	0.0253165	0.0290826	Sporadic = No
BUSSLINGER_DUODENAL_TUFT_CELLS	1.59411	0.00669643	0.0294727	Sporadic = No
RUBENSTEIN_SKELETAL_MUSCLE_SMOOTH_MUSCLE_CELLS	1.58208	0	0.0327775	Sporadic = No
LAKE_ADULT_KIDNEY_C9_THIN_ASCENDING_LIMB	1.57991	0	0.0332031	Sporadic = No
HAY_BONE_MARROW_NAIVE_T_CELL	1.56665	0	0.0372127	Sporadic = No
AIZARANI_LIVER_C12_NK_NKT_CELLS_4	1.55566	0.0158371	0.0406717	Sporadic = No
DESCARTES_FETAL_PANCREAS_LYMPHOID_CELLS	1.55344	0.0190275	0.0410688	Sporadic = No
BUSSLINGER_GASTRIC_PARIETAL_CELLS	1.55086	0	0.0416555	Sporadic = No
LAKE_ADULT_KIDNEY_C12_THICK_ASCENDING_LIMB	1.54018	0	0.0454145	Sporadic = No
DESCARTES_MAIN_FETAL_EPICARDIAL_FAT_CELLS	1.53562	0.0261438	0.0468417	Sporadic = No
FAN_OVARY_CL8_MATURE_CUMULUS_GRANULOSA_CELL_2	1.53225	0	0.0478433	Sporadic = No
FAN_EMBRYONIC_CTX_EX_1_EXCITATORY_NEURON	1.53215	0.0289256	0.0474863	Sporadic = No
CUI_DEVELOPING_HEART_CORONARY_VASCULAR_ENDOTHELIAL_CELL	1.51632	0.025641	0.0541464	Sporadic = No
HE_LIM_SUN_FETAL_LUNG_C3_HMOX1_POS_PRIMITIVE_ERYTHROBLAST	1.51085	0.0443975	0.0565514	Sporadic = No
LAKE_ADULT_KIDNEY_C30_IMMUNE_CELLS_MACROPHAGES	1.5012	0.0379242	0.060669	Sporadic = No
MURARO_PANCREAS_BETA_CELL	1.49988	0	0.0610279	Sporadic = No
CUI_DEVELOPING_HEART_COMPACT_ATRIAL_CARDIOMYOCYTE	1.49631	0.0427699	0.0625434	Sporadic = No
GAUTAM_EYE_IRIS_CILIARY_BODY_RIBOSOMAL_GENES_HIGH_FIBROBLASTS	1.49552	0.0527307	0.06247	Sporadic = No
LAKE_ADULT_KIDNEY_C6_PROXIMAL_TUBULE_EPITHELIAL_CELLS_FIBRINOGEN_POS_S3	1.4877	0	0.0662135	Sporadic = No
GAUTAM_EYE_CORNEA_ELF3_HIGH_EPITHELIAL_CELLS	1.48471	0.0043573	0.0673947	Sporadic = No
RUBENSTEIN_SKELETAL_MUSCLE_PCV_ENDOTHELIAL_CELLS	1.47268	0	0.0736845	Sporadic = No
HE_LIM_SUN_FETAL_LUNG_C0_AIRWAY_FIBROBLAST	1.47092	0.0392562	0.0741511	Sporadic = No
HAY_BONE_MARROW_CD8_T_CELL	1.46847	0.0266667	0.0752696	Sporadic = No
TRAVAGLINI_LUNG_CAPILLARY_AEROCYTE_CELL	1.4592	0.0393375	0.0801298	Sporadic = No
GAUTAM_EYE_IRIS_CILIARY_BODY_MELANOCYTES	1.45121	0.00218818	0.0845084	Sporadic = No
BUSSLINGER_DUODENAL_EARLY_IMMATURE_ENTEROCYTES	1.44631	0.0163599	0.0872792	Sporadic = No
MENON_FETAL_KIDNEY_7_LOOPOF_HENLE_CELLS_DISTAL	1.44028	0	0.09041	Sporadic = No
P values were calculated by permutation of genes. FDR values were calcuated to correct for multiple testing.
Abbreviations: NES, normalized enrichment score; FDR, false discovery rate.
GSEA, gene set enrichment analysis

## Sheet: Table S7
Table S7. Significantly enriched C8 gene sets identified in the GSEA betweem no recurrence vs recurrence
Gene set	NES	P value	FDR q-value	Enriched in
HAY_BONE_MARROW_ERYTHROBLAST	-2.22952	0	0	Recurrence = Yes
HE_LIM_SUN_FETAL_LUNG_C3_EARLY_CAP_CELL	-2.03252	0	0.000422	Recurrence = Yes
HE_LIM_SUN_FETAL_LUNG_C3_CYCLING_DEFINITIVE_ERYTHROBLAST	-1.95716	0	0.00744602	Recurrence = Yes
HAY_BONE_MARROW_EOSINOPHIL	-1.89507	0	0.0153687	Recurrence = Yes
HAY_BONE_MARROW_EARLY_ERYTHROBLAST	-1.88986	0	0.0135801	Recurrence = Yes
TRAVAGLINI_LUNG_PROLIFERATING_BASAL_CELL	-1.88258	0	0.0129417	Recurrence = Yes
HE_LIM_SUN_FETAL_LUNG_C2_PRE_PDC_DC5_CELL	-1.86991	0	0.0130521	Recurrence = Yes
TRAVAGLINI_LUNG_PROLIFERATING_NK_T_CELL	-1.82068	0	0.0256751	Recurrence = Yes
GAUTAM_EYE_CHOROID_SCLERA_MELANOCYTES	-1.81942	0	0.0234588	Recurrence = Yes
FAN_OVARY_CL1_GPRC5A_TNFRS12A_HIGH_SELECTABLE_FOLLICLE_STROMAL_CELL	-1.81846	0	0.0214399	Recurrence = Yes
HE_LIM_SUN_FETAL_LUNG_C0_EARLY_FIBROBLAST	-1.7909	0	0.0288175	Recurrence = Yes
HE_LIM_SUN_FETAL_LUNG_C4_ACTIVATED_NK_CELL	-1.76945	0.00378072	0.0344898	Recurrence = Yes
HE_LIM_SUN_FETAL_LUNG_C2_PROMYELOCYTE_LIKE_CELL	-1.75906	0.00194932	0.0366147	Recurrence = Yes
ZHONG_PFC_C5_BCL11B_CALB2_POS_INP	-1.72404	0.0166976	0.051447	Recurrence = Yes
GAO_STOMACH_24W_C6_PIT_CELL	-1.71627	0.00394477	0.0535616	Recurrence = Yes
ZHONG_PFC_MAJOR_TYPES_NPCS	-1.69912	0	0.0594316	Recurrence = Yes
HE_LIM_SUN_FETAL_LUNG_C7_SCHWANN_PRECURSOR_CELL	-1.69874	0	0.056176	Recurrence = Yes
HE_LIM_SUN_FETAL_LUNG_C5_CD5_POS_CCL22_POS_MATURE_B_CELL	-1.68569	0	0.060634	Recurrence = Yes
FAN_OVARY_CL17_PUTATIVE_APOPTOTIC_SMOOTH_MUSCLE_CELL	-1.66784	0	0.0704941	Recurrence = Yes
BUSSLINGER_GASTRIC_ISTHMUS_CELLS	-1.66476	0	0.0694441	Recurrence = Yes
HE_LIM_SUN_FETAL_LUNG_C1_EARLY_STALK_CELL	-1.65349	0	0.074767	Recurrence = Yes
ZHONG_PFC_C2_UNKNOWN_NPC	-1.63478	0.00725953	0.0874907	Recurrence = Yes
HU_FETAL_RETINA_RPC	-1.63243	0.00177936	0.0860781	Recurrence = Yes
HE_LIM_SUN_FETAL_LUNG_C1_EARLY_TIP_CELL	-1.62361	0.00728598	0.0897135	Recurrence = Yes
MANNO_MIDBRAIN_NEUROTYPES_HPROGBP	-1.615	0	0.0941104	Recurrence = Yes
P values were calculated by permutation of genes. FDR values were calcuated to correct for multiple testing.
Abbreviations: NES, normalized enrichment score; FDR, false discovery rate.
GSEA, gene set enrichment analysis
